# Supplementary material for: Polygenic Risk of Hypertriglyceridemia Is Modified by BMI
Source: Int J Mol Sci. 2022 Aug 30;23(17):9837. doi: 10.3390/ijms23179837 (PMC9456481; doi:10.3390/ijms23179837)
Supplement: Supplementary file 1 [file ijms-23-09837-s001.zip]

Archive with 1 entries (1 files):
- ijms-1866221-supplementary.pdf
